# Supplementary material for: Development and Validation of a Non-Targeted Screening Method for Most Psychoactive, Analgesic, Anaesthetic, Anti-Diabetic, Anti-Coagulant and Anti-Hypertensive Drugs in Human Whole Blood and Plasma Using High-Resolution Mass Spectrometry
Source: Pharmaceuticals (Basel). 2023 Jan 4;16(1):76. doi: 10.3390/ph16010076 (PMC9865759; doi:10.3390/ph16010076)
Supplement: Supplementary file 1 [file pharmaceuticals-16-00076-s001.zip]

Archive with 1 entries (1 files):
- pharmaceuticals-2079607-supplementary.pdf
